# Supplementary material for: Unrecognized high prevalence of expanded composite repeats in Friedreich ataxia
Source: Hum Mol Genet. 2025 Dec 23;35(3):ddaf190. doi: 10.1093/hmg/ddaf190 (PMC13158230; doi:10.1093/hmg/ddaf190)
Supplement: Devore_et_al_Supplementary_data_1_Final_ddaf190 [file devore_et_al_supplementary_data_1_final_ddaf190.xlsx]

## Sheet: Fig. 2
Patient ID	Adaptive seq	WG seq	Minus deaza amplicon seq	Plus deaza amplicon seq	Genotype (Allele A)	Genotype (Allele B)	GAA length (electrophoresis; minus & plus deaza)	Single / double band pattern (electrophoresis; minus & plus deaza)	Allele A concensus	Allele B concensus	Proximal deletion coordinants (GRCh38)	Transmission pattern
FA97		X	X	X	Pure GAA repeat	Proximal deletion	Single	920 / 920	(GAA)920	2284 bp Proximal deletion	chr9:69035168-69037452	Inherited
FA200		X	X	X	Pure GAA repeat	Proximal deletion	Single	890 / 890	(GAA)890	2284 bp Proximal deletion	chr9:69035168-69037452	Inherited
FA68	X		X	X	Pure GAA repeat	Proximal deletion	Single	1020 / 1020	(GAA)1020	2286 bp Proximal deletion	chr9:69035101-69037387	De novo
